# Supplementary material for: CuI-Zeolite Catalysis for Biaryl Synthesis via Homocoupling Reactions of Phenols or Aryl Boronic Acids
Source: Molecules. 2024 Nov 25;29(23):5552. doi: 10.3390/molecules29235552 (PMC11643476; doi:10.3390/molecules29235552)
Supplement: Supplementary file 1 [file molecules-29-05552-s001.zip]

Archive with 1 entries (1 files):
- molecules-3313609-supplementary.pdf
